# Supplementary material for: FRAMA: from RNA-seq data to annotated mRNA assemblies
Source: BMC Genomics. 2016 Jan 14;17:54. doi: 10.1186/s12864-015-2349-8 (PMC4712544; doi:10.1186/s12864-015-2349-8)
Supplement: Additional file 1: Table S1. — List of external software. Table S2: NMR transcript data set TCUR, and orthologous transcripts from human, mouse and guinea pig. Multi-species mRNA alignments were constructed independently from those described in the main text, using the sequence database entries as listed. Table S3: Naked mole-rat samples for strand-specific RNA-seq, and produced RNA-seq data. Table S4: Pairwise transcript sequence identities between NMR and related mammals. The analysis is based on 142 multiple sequence alignments of the CDSs of NMR, guinea pig, human and mouse (as listed in Additional file 1: Table S2). Identity values were computed based on gap-masked alignments. Table S5: Statistics of the transcriptome data produced by Trinity (column “transcript assembly”) and subsequently processed using FRAMA (column “transcript catalog”). Table S6: CEGMA results on transcriptome datasets. As defined by CEGMA, ‘complete proteins’ are recovered with >70 % in comparison to CEGMA’s core proteins. ‘Partial proteins’ additionally include proteins, which exceed a certain alignment score threshold. CEGMAs software components were used as suggested: geneid (v1.4), genewise (wise2.2.3-rc7), hmmer (HMMER 3.0), NCBI BLAST+ (2.2.25). Table S7: Source of transcript sequence sets and underlying input data. Table S8: Transcript-genome alignment statistics of curated dataset (TCUR) in hetgla1. The alignments comprise 1473 well-aligned blocks and 81 unaligned or mismatching blocks. Transcripts show 99.9 % average identity within well-aligned blocks. Table S9: Transcript-genome alignment of curated dataset (TCUR) in hetgla2. The alignments comprise 1525 well-aligned blocks and 16 unaligned or mismatching blocks. Transcripts show 99.9 % average identity within well-aligned blocks. Table S10: Correspondence of gene symbols between transcript sets. The evaluation considered gene loci overlapping in the hetgla2 genome sequence, where all transcript-genome alignments of a gene were considered to define the gene [file 12864_2015_2349_MOESM1_ESM.xlsx]

## Sheet: Table S1
Table S1: List of external software
external software	version	purpose	used in	reference
BLAT	v35	transcript to genome mapping	analysis	[41]
SPLIGN	1.39.8	spliced transcript alignment to genome	analysis	[42]
CEGMA	2.4	completeness evaluation	analysis	[43]
BOWTIE	1.0.0	transcriptome read alignment	analysis	[44]
STAR	2.3.0	spliced read alignment to genome	analysis	[45]
Comparative Genomic Tools (Evaluator.pl)	0.5	comparison of genome annotations	analysis	[46]
CLUSTALW	2.0.10	multiple sequence alignment	preprocessing	[47]
SeqPrep	NA	joining of pseudo-pairs	preprocessing	[48]
sickle	1.2	quality trimming of reads	preprocessing	[49]
FastQC	0.10.1	quality assessment of reads	preprocessing	[50]
BioPerl	1.00692	used in in-house software	pipeline	[51]
BLASTN	2.0MP-WashU	transcript to transcript assignment	pipeline	Gish, W., personal communication
Bowtie2	2.2.0	local read alignment	pipeline	[52]
EMBOSS	6.6.0.0	reading frame, pairwise alignment	pipeline	[53]
CD-HIT-EST	4.6	reduction of assembly complexity	pipeline	[54]
GENSCAN	1	coding sequence prediction	pipeline	[55]
MAFFT	v7.164b	pairwise/multiple sequence alignment	pipeline	[56]
RepeatMasker	open-4.0.5	transcriptome repeat masking	pipeline	[57]
samtools	0.1.19-44428cd	read alignment processing	pipeline	[58]
TGICL	NA	meta-assembly of overlapping contigs	pipeline	[59]
Trinity	r2013_08_14	transcriptome assembly	pipeline	[13]
bamtools	2.3.0	coverage calculation	pipeline	[60]
GNU parallel	20120822	parallelization	pipeline	[61]
Ensembl		-	-	[62]
GNOMON		-	-	[11]

## Sheet: Table S2
Table S2: NMR transcript data set TCUR, and orthologous transcripts from human, mouse and guinea pig. Multi-species mRNA alignments were constructed independently from those described in the main text, using the sequence database entries as listed.
* transcript sequence was modified using the corresponding genome sequence in order to match the NMR isoform N/A unavailable transcripts were reconstructed using the corresponding genome sequence and labeled as ‘in-house’ (available upon request).
gene symbol	NMR (TCUR)	human	mouse	guinea pig
A2M	HQ326635	NM_000014	NM_175628	N/A
ACO1	KM486680	NM_002197	NM_007386	N/A
ACO2	KM486681	NM_001098	NM_080633	ENSCPOT00000012763*
ADAP1	KM486682	NM_006869	NM_172723	ENSCPOT00000002342*
AGPAT9	KM486683	NM_032717	NM_172715	ENSCPOT00000014947
AIFM2	KM486684	NM_032797	NM_178058	ENSCPOT00000006395
APOD	HQ326637	NM_001647	NM_007470	ENSCPOT00000004082*
APOE	KM486685	NM_000041	NM_009696	ENSCPOT00000007307
ATP5C1	KM486686	NM_005174	NM_020615	ENSCPOT00000010618*
ATP5G1	KM486687	NM_001002027	NM_007506	ENSCPOT00000009100
ATP5G2	KM486688	NM_005176	NM_026468	ENSCPOT00000022500
ATP5G3	HQ326640	NM_001689	NM_175015	HQ326639
CALM1	HQ326642	NM_006888	NM_009790	ENSCPOT00000002467*
CALM2	HQ326644	NM_001743	NM_007589	ENSCPOT00000012297
CALM3	HQ326647	NM_005184	NM_007590	HQ326646
CALML4	HQ326649	NM_033429	NM_138304	N/A
CBS	KM486689	NM_000071	NM_178224	ENSCPOT00000007892
CIC	KM486690	NM_015125	NM_001110132	ENSCPOT00000004439*
CIZ1	KM486691	NM_001131016	NM_028412	ENSCPOT00000006932*
CLK1	KM486692	NM_004071	NM_001042634	ENSCPOT00000027444*
CLK2	KM486693	NM_003993	NM_007712*	ENSCPOT00000003219*
CLK3	KM486694	NM_001130028	NM_007713	ENSCPOT00000028373
CLK4	KM486695	NM_020666	NM_007714	ENSCPOT00000002934*
CLU	HQ326652	NM_001831	NM_013492	HQ326651
CNBP	HQ326654	NM_001127193	NM_013493	ENSCPOT00000012941*
CRYAB	HQ326656	NM_001885	NM_009964	ENSCPOT00000013053
CTH	KM486696	NM_001902	NM_145953	ENSCPOT00000027741*
CTNNA1	KM486697	NM_001903	NM_009818	ENSCPOT00000013521*
CTNNB1	KM486698	NM_001904	NM_007614	ENSCPOT00000002957*
CYB5B	KM486699	NM_030579	NM_025558	ENSCPOT00000014376*
CYGB	KM486700	NM_134268	NM_030206	ENSCPOT00000020889
DBR1	KM486701	NM_016216	NM_031403	ENSCPOT00000006243
DDX3X	HQ326658	NM_001356	NM_010028	ENSCPOT00000013692*
DEK	KM486702	NM_003472	NM_025900*	HQ326660
ENO1	KM486703	NM_001428	XM_001471516	ENSCPOT00000005874
ENO2	KM486704	NM_001975	NM_013509	ENSCPOT00000008958*
EPCAM	KM486705	NM_002354	NM_008532	ENSCPOT00000003792*
FECH	KM486706	NM_000140	NM_007998	ENSCPOT00000013351
FOS	KM486707	NM_005252	NM_010234	ENSCPOT00000019688
FTH1	HQ326663	NM_002032	NM_010239	ENSCPOT00000020087
FTL	KM486708	NM_000146	NM_008049	ENSCPOT00000024411
FXN	KM486709	NM_000144	NM_008044	ENSCPOT00000004338
GCLC	KM486710	NM_001498	NM_010295	ENSCPOT00000008389
GET4	KM486711	NM_015949	NM_026269	ENSCPOT00000002337
GLO1	HQ326665	NM_006708	NM_025374	ENSCPOT00000010141*
GNAS	KM486712	NM_000516	NM_201616	ENSCPOT00000009333
GPI	KM486713	NM_000175	NM_008155	ENSCPOT00000008639
GPX4	KM486715	NM_002085	NM_008162	N/A
H2AFY	KM486714	NM_138610	NM_012015	ENSCPOT00000000454
H2AFY2	KM486716	NM_018649	NM_207000	ENSCPOT00000006393*
HAGH	KM486717	NM_005326	NM_024284	ENSCPOT00000023051*
HAMP	KM486718	NM_021175	NM_032541	N/A
HBB	KM486719	NM_000518	NM_008220	ENSCPOT00000001543
HERPUD1	KM486720	NM_014685	NM_022331	ENSCPOT00000008546
HEXB	KM486721	NM_000521	NM_001011946	ENSCPOT00000006389*
HIF1A	KM486723	NM_181054*	NM_010431*	ENSCPOT00000005374*
HP	KM486722	NM_001126102	NM_017370	ENSCPOT00000014097*
HPRT1	KM486724	NM_000194	NM_013556	ENSCPOT00000002545*
HSD3B7	KM486726	NM_025193	NM_133943	ENSCPOT00000021603*
IGF2	KM486725	NM_000612	NM_010514	ENSCPOT00000026156
IGF2R	KM486727	NM_000876	NM_010515	ENSCPOT00000013334
ING4	KM486728	NM_001127582	NM_133345	ENSCPOT00000012428*
IREB2	KM486729	NM_004136	NM_022655	ENSCPOT00000014046*
IRS1	KM486730	NM_005544	NM_010570	ENSCPOT00000005480*
JUNB	KM486731	NM_002229	NM_008416	ENSCPOT00000025525
KRT8	KM486732	NM_002273	NM_031170	ENSCPOT00000002649*
LDHA	KM486733	NM_005566	NM_001136069	ENSCPOT00000012041
LDHB	KM486734	NM_002300	XM_899874	ENSCPOT00000007209*
LIG3	KM486735	NM_013975	NM_010716	ENSCPOT00000013158*
LMNA	KM486736	NM_170707	NM_001002011	ENSCPOT00000026922*
MADD	KM486737	NM_003682	NM_145527*	ENSCPOT00000013495*
MB	HQ326667	NM_005368	NM_013593	ENSCPOT00000006933
MDFIC	KM486738	NM_001166345	NM_175088	ENSCPOT00000003277*
MDM2	HQ326669	NM_002392	NM_010786	ENSCPOT00000004369*
MIF	KM486739	NM_002415	NM_010798	ENSCPOT00000013654
MTA3	HQ326661	NM_020744*	NM_054082*	ENSCPOT00000005414*
NDRG2	KM486740	NM_201539	NM_013864	ENSCPOT00000002659
NDUFB11	HQ326672	NM_001135998*	NM_019435	HQ326671
NGB	KM486741	NM_021257	NM_022414	ENSCPOT00000009329
NRGN	KM486742	NM_006176	NM_022029	ENSCPOT00000000605*
NSF	KM486743	NM_006178	NM_008740	ENSCPOT00000009476*
OPRK1	KM486744	NM_000912	NM_011011	ENSCPOT00000008745
OPRL1	KM486745	NM_000913	NM_011012	ENSCPOT00000015149
PARP1	KM486746	NM_001618	NM_007415	ENSCPOT00000015798
PCBP1	KM486747	NM_006196	NM_011865	ENSCPOT00000013645*
PCBP2	KM486748	NM_005016	NM_001103165*	ENSCPOT00000000973*
PCNA	KM486749	NM_182649	XM_001477974	ENSCPOT00000009327
PEX10	KM486750	NM_002617	NM_001042407	ENSCPOT00000020333
PFKFB1	KM486751	NM_002625	NM_008824	ENSCPOT00000007333*
PFKFB2	KM486752	NM_006212	NM_008825	ENSCPOT00000000382*
PFKFB4	KM486753	NM_004567	NM_173019	ENSCPOT00000004311
PIAS1	KM486754	NM_016166	NM_019663	ENSCPOT00000007350*
PKM	KM486755	NM_002654	NM_011099	ENSCPOT00000009103*
POLB	KM486756	NM_002690	NM_011130	ENSCPOT00000010662*
POLD1	KM486757	NM_002691	NM_011131	ENSCPOT00000004032
POLR2D	HQ326674	NM_004805	NM_027002	ENSCPOT00000002605
PUM1	KM486758	NM_001020658*	NM_030722	N/A
PUM2	KM486759	NM_015317	NM_030723*	ENSCPOT00000007145
RAN	KM486760	NM_006325	NM_009391*	N/A
RBFOX2	KM486761	NM_001082578	NM_175387*	ENSCPOT00000026296*
RER1	KM486762	NM_007033	NM_026395	ENSCPOT00000009098*
RGN	KM486763	NM_004683	NM_009060	ENSCPOT00000013966
RGS5	KM486764	NM_003617	NM_009063	ENSCPOT00000011272*
RPL37A	HQ326676	NM_000998	NM_009084	ENSCPOT00000013985
RPS26	HQ326678	NM_001029	NM_013765	ENSCPOT0000026958*
RPS27	HQ326680	NM_001030	NM_027015	ENSCPOT00000019925*
RXRA	KM486765	NM_002957	XM_001477331*	ENSCPOT00000000169*
SAT1	KM486766	NM_002970	NM_009121	ENSCPOT00000025846
SAT2	KM486767	NM_133491	NM_026991	ENSCPOT00000011413
SCD	KM486768	NM_005063	NM_009128	ENSCPOT00000009937*
SIRT1	KM486769	NM_012238	NM_019812	ENSCPOT00000000869
SIRT2	KM486770	NM_030593	NM_001122765	ENSCPOT00000011426
SIRT3	KM486771	NM_001017524	NM_001127351	ENSCPOT00000026565*
SIRT5	KM486772	NM_012241	NM_178848	ENSCPOT00000019500*
SIRT6	KM486773	NM_016539	NM_181586	ENSCPOT0000023628*
SIRT7	KM486774	NM_016538	NM_153056	ENSCPOT00000001855*
SLC16A1	KM486775	NM_003051	NM_009196	ENSCPOT00000021195*
SLC16A4	KM486776	NM_004696	NM_146136	ENSCPOT00000007602*
SLC16A7	KM486777	NM_004731	NM_011391	ENSCPOT00000010313
SLC25A21	HQ326683	NM_030631	NM_172577	HQ326682
SNCA	KM486778	NM_000345	NM_009221	ENSCPOT00000014111*
SRPK1	KM486779	NM_003137	NM_016795	ENSCPOT0000004218*
SRPK2	KM486780	NM_182691	NM_009274	ENSCPOT0000001354*
SRRT	KM486781	NM_001128852	NM_031405	ENSCPOT00000001760*
SSRP1	KM486782	NM_003146	NM_001136081	ENSCPOT00000000485
STX1B	KM486783	NM_052874	NM_024414	ENSCPOT00000002131*
STXBP1	KM486784	NM_003165	NM_001113569	ENSCPOT00000003679*
TEP1	KM486785	NM_007110	NM_009351	ENSCPOT00000001075*
TERF1	KM486786	NM_003218	NM_009352	ENSCPOT00000009725
TFRC	HQ326686	NM_001128148	NM_011638	HQ326685
TMSB10	KM486788	NM_021103	NM_025284	N/A
TMSB4X	KM486787	NM_021109	NM_021278	ENSCPOT00000006515*
TP53	KM486789	NM_001126112	NM_011640	ENSCPOT00000014394
TPT1	HQ326688	NM_003295	NM_009429	ENSCPOT00000009363
TRO	KM486790	NM_001039705	NM_019548	ENSCPOT00000020154*
TTC38	KM486794	NM_017931	NM_001033337	ENSCPOT00000006105*
TTC5	KM486791	NM_138376	NM_001080949	ENSCPOT00000009091
TTC7B	KM486792	NM_001010854	XM_985528	ENSCPOT00000002469*
TTC8	KM486793	NM_144596	NM_198311	ENSCPOT00000000702*
TTR	KM486795	NM_000371	NM_013697	ENSCPOT00000012970
VIM	HQ326690	NM_003380	NM_011701	EU827601*
XBP1	KM486796	NM_005080	NM_013842	ENSCPOT00000007870*

## Sheet: Table S3
Table S3: Naked mole-rat samples for strand-specific RNA-seq, and produced RNA-seq data.
tissue	animal	sex	read pairs
skin	1	female	35379071
pituitary gland	1	female	22400444
brain cortex	1	female	40463354
liver	1	female	22873956
adrenal gland	1	female	31659921
kidney	1	female	33674924
ovar	1	female	44818339
thyroid	1	female	28943877
testis	2	male	38502390
hypothalamus	2	male	41535608

## Sheet: Table S4
Table S4: Pairwise transcript sequence identities between NMR and related mammals. The analysis is based on 142 multiple sequence alignments of the CDSs of NMR, guinea pig, human and mouse (as listed in Suppl. Table S2). Identity values were computed based on gap-masked alignments.
	NMR	guinea pig	human	mouse
NMR	1	0.9228	0.8906	0.8617
guinea pig	0.9228	1	0.8828	0.8552
human	0.8906	0.8828	1	0.8677
mouse	0.8617	0.8552	0.8677	1

## Sheet: Table S5
Table S5: Statistics of the transcriptome data produced by Trinity (column “transcript assembly”) and subsequently processed using FRAMA (column “transcript catalog”).
a No. of contigs. b No. of graphs. c human counterparts to NMR contigs. d complete catalgoue of human protein-coding transcripts.
description	NMR		human
	transcript assembly	transcript catalog	NMR counterpartsc	complete transcript catalogd
No. of transcripts	1,042,649a	21984	21984	34655
No. of genes	660,649b	16887	16887	19178
total sequence (Mbp)	1279.36	65.7	76.56	115.91
N50	2687	3833	4321	4172
No. of contigs ≥ N50	133427	5690	5790	9008
mean length	1227	2989	3483	3345
min length	201	201	171	147
max length	32980	73988	82029	109224
No. of contigs < 300bp	232937	204	16	44
No. of contigs > 1kbp	330447	19311	20508	31833
No. of contigs > 10kbp	4320	226	477	640

## Sheet: Table S6
Table S6: CEGMA results on transcriptome datasets. As defined by CEGMA, ‘complete proteins’ are recovered with >70% in comparison to CEGMA’s core proteins. ‘Partial proteins’ additionally include proteins, which exceed a certain alignment score threshold. CEGMAs software components were used as suggested: geneid (v1.4), genewise (wise2.2.3-rc7), hmmer (HMMER 3.0), NCBI BLAST+ (2.2.25).
sequence set	complete proteins	partial proteins
Trinity raw assembly	243 (98.0%)	247 (99.6%)
TFRAMA	245 (98.8%)	247 (99.6%)
TGNOMON	247 (99.6%)	248 (100.0%)
TKIM	237 (95.6%)	240 (96.8%)
TGENSCAN	192 (77.4%)	238 (96.0%)

## Sheet: Table S7
Table S7: Source of transcript sequence sets and underlying input data.
* transcript sources: known naked mole rat RefSeqs, GenBank transcripts from taxonomically relevant species, third-party annotations, high-throughput cDNAs, hranscriptome shotgun assemblies, ESTs. Protein sources: known RefSeq proteins, GenBank proteins from taxonomically relevant species ** protein sources: human and mouse proteins from Ensembl (release 56)
description	sequence set	input data	reference
curated sequences	TCUR	RNA-seq reads human, mouse, and rat RefSeq mRNAs, guinea-pig Ensembl transcripts	see Suppl. Table S2
De-novo assembly and annotation	TFRAMA	RNA-seq reads human RefSeq mRNAs (release 105)	this study
NCBI Eukaryotic Genome Annotation Pipeline	TGNOMON	hetgla1 and hetgla2 genomes RNA-seq reads aligned to the genome transcript- and protein-to-genome alignments* gene predictions (GNOMON)	http://www.ncbi.nlm.nih.gov/books/NBK169439/
BGI gene annotation pipeline	TKIM	hetgla1 genome RNA-seq reads aligned to the genome protein-to-genome alignments** gene predictions (AUGUSTUS, GENSCAN)	[18]

## Sheet: Table S8
Table S8: Transcript-genome alignment statistics of curated dataset (TCUR) in hetgla1. The alignments comprise 1,473 well-aligned blocks and 81 unaligned or mismatching blocks. Transcripts show 99.9% average identity within well-aligned blocks.
a Length of query sequence. b Proportion of transcript well aligned to the genome. c Identity within well-aligned region. d Number of unaligned and mismatching blocks. e Total length of unaligned and mismatching blocks. f Resulting number of aligned blocks in genome (exons)
query	lengtha	coverageb	identityc	diffblocksd	length of diffblockse	aligned blocksf
A2M	4608	100	100	0	0	36
ACO1	4725	98.9	100	1	54	21
ACO2	2662	99.5	99.9	1	13	18
ADAP1	1986	94.3	100	1	113	10
AGPAT9	2616	97.6	100	1	62	12
AIFM2	2834	100	100	0	0	9
APOD	897	100	100	0	0	5
APOE	1105	100	100	0	0	4
ATP5C1	1086	100	99.9	0	0	10
ATP5G1	510	100	99.6	0	0	5
ATP5G2	627	100	100	0	0	5
ATP5G3	699	100	99.9	0	0	5
CALM1	4105	98.8	99.7	1	49	8
CALM2	1133	99	99.9	1	11	6
CALM3	2011	94.2	99.9	1	117	5
CALML4	1130	100	100	0	0	5
CBS	2432	97.2	100	1	68	15
CIC	5595	99.1	99.9	2	48	21
CIZ1	2729	97.4	100	1	70	16
CLK1	1709	100	100	0	0	13
CLK2	2014	100	99.9	0	0	13
CLK3	1756	100	100	0	0	13
CLK4	1993	100	100	0	0	14
CLU	1657	100	99.9	0	0	9
CNBP	1580	100	99.7	0	0	5
CRYAB	726	100	100	0	0	3
CTH	1906	100	100	0	0	12
CTNNA1	3710	100	99.9	0	0	18
CTNNB1	3534	98.3	99.9	1	61	14
CYB5B	1749	100	99.7	0	0	5
CYGB	1723	91.5	100	1	146	4
DBR1	2291	100	100	0	0	8
DDX3X	4640	89.1	99.6	2	506	16
DEK	2823	93.8	100	2	175	10
ENO1	1678	92.7	100	1	123	11
ENO2	2192	100	100	0	0	11
EPCAM	1385	91.6	99.9	1	117	8
FECH	2653	100	100	0	0	11
FOS	2098	100	99.8	0	0	4
FTH1	713	96.9	99.4	1	22	4
FTL	896	100	99.9	0	0	5
FXN	1780	100	100	0	0	5
GET4	2045	93.8	100	1	126	9
GLO1	2222	100	100	0	0	6
GNAS	1583	90.6	99.8	1	149	12
GPI	2030	89.6	100	1	211	17
GPX4	875	100	100	0	0	7
H2AFY	1892	91.6	100	1	159	8
H2AFY2	1956	99	100	1	19	9
HAGH	1127	94.8	100	1	59	9
HAMP	451	100	100	0	0	3
HBB	597	100	98.8	0	0	3
HERPUD1	2067	100	100	0	0	9
HEXB	1811	82.3	100	2	321	14
HIF1A	4040	90.2	99.8	1	396	15
HP	1262	100	100	0	0	5
HPRT1	1351	96.9	99.4	1	42	9
HSD3B7	1794	98.4	100	1	29	8
IGF2	4202	98.6	100	1	57	5
IGF2R	8968	96.4	100	1	325	47
ING4	1311	100	99.9	0	0	8
IREB2	5857	100	100	0	0	22
IRS1	9189	92.8	100	1	664	2
JUNB	1770	97	99.9	2	53	2
KRT8	1745	100	100	0	0	9
LDHA	1721	97.2	99.6	1	49	7
LDHB	1252	96.4	100	1	45	7
LIG3	3431	100	99.9	0	0	20
LMNA	2931	93.3	99.9	1	197	12
MADD	5734	99.2	99.9	1	44	36
MB	794	100	99.9	0	0	3
MDFIC	3084	97.3	99.8	2	82	3
MDM2	2051	66.4	99.9	1	689	11
MIF	540	100	99.4	0	0	3
MTA3	5007	99.1	100	1	46	16
NDRG2	1895	100	99.3	0	0	15
NDUFB11	963	98.7	99.8	1	13	3
NGB	1258	100	100	0	0	4
NRGN	1155	100	99.9	0	0	4
NSF	3857	100	100	0	0	21
OPRK1	2925	95	100	1	145	3
OPRL1	2950	100	100	0	0	3
PARP1	3551	94.4	99.9	1	198	23
PCBP1	1641	96.6	99.9	1	56	1
PCBP2	1572	100	99.9	0	0	14
PCNA	1180	100	100	0	0	6
PEX10	2607	97	99.9	1	79	5
PFKFB1	2932	88.3	100	1	344	11
PFKFB2	6342	100	100	0	0	15
PFKFB4	3407	100	100	0	0	14
PIAS1	3304	99.2	100	1	27	13
PKM	2208	99.1	99.1	1	19	11
POLB	1324	96.1	99.7	1	52	14
POLD1	3392	75	100	3	849	20
POLR2D	1555	100	99.8	0	0	4
PUM1	5389	100	100	0	0	22
PUM2	6228	98.1	99.7	1	118	20
RAN	1077	69.3	100	1	331	3
RBFOX2	6828	96.5	100	3	239	14
RER1	1341	100	99.9	0	0	7
RGN	1532	100	100	0	0	7
RGS5	5401	100	99.9	0	0	5
RPL37A	375	100	100	0	0	4
RPS26	450	100	99.8	0	0	4
RPS27	341	100	99.7	0	0	4
RXRA	4167	97.6	99.8	2	99	10
SAT1	1028	100	100	0	0	6
SAT2	705	100	100	0	0	6
SCD	5468	100	100	0	0	6
SIRT1	3768	93.8	99.8	2	232	8
SIRT2	1841	98.5	99.9	1	28	17
SIRT3	1354	100	99.9	0	0	6
SIRT5	1385	99.4	100	1	9	8
SIRT6	1475	100	99.8	0	0	8
SIRT7	1775	100	99.8	0	0	10
SLC16A1	3456	100	99.9	0	0	6
SLC16A4	2217	100	100	0	0	9
SLC16A7	10704	99.7	100	1	33	7
SLC25A21	1778	74.9	100	2	447	9
SNCA	993	99	100	1	10	5
SRPK1	4338	98.7	100	1	56	15
SRPK2	3579	99.8	99.8	1	9	16
SRRT	2756	100	99.9	0	0	19
SSRP1	2580	100	99.9	0	0	16
STX1B	2851	96.6	100	2	97	9
STXBP1	3713	96.1	99.9	1	145	18
TEP1	7958	100	99.9	0	0	55
TERF1	2285	100	100	0	0	9
TFRC	5057	100	99.9	0	0	19
TMSB10	452	88.3	100	1	53	2
TMSB4X	602	100	98.7	0	0	3
TP53	2135	100	100	0	0	11
TPT1	898	87.8	99.2	1	110	5
TRO	5345	100	99.7	0	0	12
TTC38	4516	100	100	0	0	14
TTC5	1765	100	100	0	0	10
TTC7B	3357	94.5	99.9	1	184	19
TTR	597	100	100	0	0	4
VIM	1840	97.6	99.9	1	45	9
XBP1	1784	92.7	100	1	131	5

## Sheet: Table S9
	Table S9: Transcript-genome alignment of curated dataset (TCUR) in hetgla2. The alignments comprise 1,525 well-aligned blocks and 16 unaligned or mismatching blocks. Transcripts show 99.9% average identity within well-aligned blocks.
	a Length of query sequence. b Proportion of transcript well aligned to the genome. c Identity within well-aligned region. d Number of unaligned and mismatching blocks. e Total length of unaligned and mismatching blocks. f Resulting number of aligned blocks in genome (exons)
	query	lengtha	coverageb	identityc	diffblocksd	length of diffblockse	aligned blocksf
	A2M	4608	100	99.9	0	0	36
	ACO1	4725	100	100	0	0	21
	ACO2	2661	100	99.9	0	0	18
	ADAP1	1986	100	100	0	0	11
	AGPAT9	2616	100	100	0	0	12
	AIFM2	2834	100	100	0	0	9
	APOD	897	100	100	0	0	5
	APOE	1105	100	100	0	0	4
	ATP5C1	1086	100	100	0	0	10
	ATP5G1	510	100	99.6	0	0	5
	ATP5G2	627	100	100	0	0	5
	ATP5G3	699	100	99.9	0	0	5
	CALM1	4105	100	99.7	0	0	6
	CALM2	1130	100	99.9	0	0	6
	CALM3	2011	100	100	0	0	6
	CALML4	1130	100	99.9	0	0	5
	CBS	2432	97.2	99.8	1	68	15
	CIC	5595	100	100	0	0	20
	CIZ1	2729	100	100	0	0	17
	CLK1	1709	100	100	0	0	13
	CLK2	2014	100	99.9	0	0	13
	CLK3	1756	100	100	0	0	13
	CLK4	1993	100	100	0	0	14
	CLU	1657	100	99.9	0	0	9
	CNBP	1580	100	99.7	0	0	5
	CRYAB	726	100	100	0	0	3
	CTH	1906	100	100	0	0	12
	CTNNA1	3710	100	100	0	0	18
	CTNNB1	3534	98.3	99.9	1	61	14
	CYB5B	1755	100	99.5	0	0	5
	CYGB	1723	100	100	0	0	4
	DBR1	2291	100	100	0	0	8
	DDX3X	4622	100	100	0	0	17
	DEK	2818	100	99.9	0	0	11
	ENO1	1678	100	99.9	0	0	12
	ENO2	2192	100	100	0	0	11
	EPCAM	1385	100	99.9	0	0	9
	FECH	2653	100	100	0	0	11
	FOS	2098	100	99.8	0	0	4
	FTH1	713	100	99.3	0	0	4
	FTL	896	100	99.9	0	0	4
	FXN	1780	100	100	0	0	5
	GCLC	2908	100	100	0	0	16
	GET4	2045	95.5	100	1	92	9
	GLO1	2222	100	100	0	0	6
	GNAS	1587	91.5	99.6	1	135	13
	GPI	2030	100	100	0	0	18
	GPX4	875	100	100	0	0	7
	H2AFY	1892	100	100	0	0	9
	H2AFY2	1956	100	100	0	0	9
	HAGH	1127	100	100	0	0	9
	HAMP	451	100	100	0	0	3
	HBB	597	100	97.7	0	0	3
	HERPUD1	2067	100	100	0	0	8
	HEXB	1811	100	100	0	0	14
	HIF1A	4042	100	99.9	0	0	15
	HP	1262	100	100	0	0	5
	HPRT1	1351	100	100	0	0	9
	HSD3B7	1794	100	100	0	0	7
	IGF2	4202	100	99.5	0	0	4
	IGF2R	8968	100	99.9	0	0	48
	ING4	1311	100	100	0	0	8
	IREB2	5857	100	100	0	0	22
	IRS1	9190	100	99.8	0	0	2
	JUNB	1770	100	99.9	0	0	1
	KRT8	1745	100	100	0	0	9
	LDHA	1717	100	100	0	0	8
	LDHB	1252	100	100	0	0	8
	LIG3	3431	100	99.9	0	0	20
	LMNA	2931	100	99.9	0	0	12
	MADD	5734	100	100	0	0	36
	MB	794	100	100	0	0	3
	MDFIC	3086	99.4	99.6	1	18	3
	MDM2	2051	100	100	0	0	11
	MIF	540	100	99.4	0	0	3
	MTA3	5007	99.4	99.9	1	30	17
	NDRG2	1895	100	99.2	0	0	15
	NDUFB11	963	100	99.8	0	0	3
	NGB	1258	100	100	0	0	4
	NRGN	1155	100	100	0	0	4
	NSF	3857	100	100	0	0	21
	OPRK1	2925	100	99.8	0	0	3
	OPRL1	2950	100	100	0	0	3
	PARP1	3551	94.4	100	1	198	22
	PCBP1	1641	97.6	99.9	1	39	1
	PCBP2	1572	100	99.9	0	0	14
	PCNA	1180	100	100	0	0	6
	PEX10	2607	100	99.9	0	0	5
	PFKFB1	2932	100	100	0	0	14
	PFKFB2	6342	100	100	0	0	15
	PFKFB4	3407	100	100	0	0	14
	PIAS1	3304	100	100	0	0	14
	PKM	2204	100	100	0	0	11
	POLB	1324	96.1	99.7	1	52	14
	POLD1	3382	100	100	0	0	27
	POLR2D	1555	100	99.9	0	0	4
	PUM1	5389	100	100	0	0	22
	PUM2	6212	100	99.9	0	0	21
	RAN	1077	100	100	0	0	6
	RBFOX2	6831	100	99.9	0	0	14
	RER1	1341	100	99.9	0	0	7
	RGN	1532	100	100	0	0	7
	RGS5	5403	100	99.9	0	0	5
	RPL37A	375	100	100	0	0	4
	RPS26	450	100	99.8	0	0	4
	RPS27	341	100	99.7	0	0	4
	RXRA	4182	100	99.4	0	0	10
	SAT1	1028	100	100	0	0	6
	SAT2	705	100	100	0	0	6
	SCD	5468	100	100	0	0	6
	SIRT1	3778	96.4	99.9	2	137	9
	SIRT2	1841	100	100	0	0	16
	SIRT3	1353	100	99.9	0	0	6
	SIRT5	1385	100	99.9	0	0	9
	SIRT6	1475	100	99.9	0	0	8
	SIRT7	1775	100	99.7	0	0	10
	SLC16A1	3456	99.5	99.9	1	18	5
	SLC16A4	2217	100	100	0	0	9
	SLC16A7	10704	100	100	0	0	6
	SLC25A21	1778	67.4	99.9	2	580	7
	SNCA	993	100	100	0	0	6
	SRPK1	4338	100	100	0	0	16
	SRPK2	3574	100	100	0	0	15
	SRRT	2756	100	99.8	0	0	19
	SSRP1	2579	100	100	0	0	16
	STX1B	2851	100	99.7	0	0	10
	STXBP1	3713	100	100	0	0	19
	TEP1	7958	96.8	99.9	2	257	54
	TERF1	2285	100	99.9	0	0	9
	TFRC	5057	100	99.9	0	0	19
	TMSB10	453	100	99.8	0	0	3
	TMSB4X	596	100	100	0	0	3
	TP53	2135	100	100	0	0	11
	TPT1	897	100	99.4	0	0	6
	TRO	5345	100	99.7	0	0	12
	TTC38	4516	100	99.9	0	0	14
	TTC5	1765	100	100	0	0	10
	TTC7B	3357	100	99.9	0	0	20
	TTC8	2196	100	99.9	0	0	14
	TTR	597	100	100	0	0	4
	VIM	1840	100	100	0	0	9
	XBP1	1784	100	100	0	0	5

## Sheet: Table S10
Table S10: Correspondence of gene symbols between transcript sets. The evaluation considered gene loci overlapping in the hetgla2 genome sequence, where all transcript-genome alignments of a gene were considered to define the gene locus. Only genes with ascertained function (non-LOC gene symbol) were compared.
* Number of overlapping loci with assigned gene symbol for each transcript and proportion of overlapping loci. ** Number of identical gene symbols in both transcript sets and the proportion of overlapping loci with assigned gene symbol.
Transcript set comparison		overlapping loci	gene symbols*	identical gene symbol**
TCUR	TGNOMON	141	132; 93.6%	132; 100.0%
TCUR	TKIM	134	52; 38.8%	52; 100.0%
TCUR	TFRAMA	137	137; 100.0%	137; 100.0%
TFRAMA	TGNOMON	15635	14,104; 90.2%	14018; 99.4%
TFRAMA	TKIM	14574	4,397; 30.2%	4363; 99.2%
TGNOMON	KIM	16693	4,585; 27.5%	4583; 100.0%

[truncated: 1 more sheets: Table S11]
